# Supplementary material for: The Influence of the Processing Parameters on the Laser-Ablation of Stainless Steel and Brass during the Engraving by Nanosecond Fiber Laser
Source: Nanomaterials (Basel). 2022 Jan 11;12(2):232. doi: 10.3390/nano12020232 (PMC8779350; doi:10.3390/nano12020232)
Supplement: Supplementary file 1 [file nanomaterials-12-00232-s001.zip]

Archive with 1 entries (1 files):
- nanomaterials-1511297-supplementary.pdf
